# Supplementary material for: Preclinical evaluation of TIGIT as a target to enhance efficacy and mitigate T cell exhaustion in multiple myeloma following BCMA-CAR-T therapy
Source: Cell Death Dis. 2025 Dec 19;16(1):890. doi: 10.1038/s41419-025-08203-w (PMC12717268; doi:10.1038/s41419-025-08203-w)
Supplement: Supplementary file 2 — Supplementary Table 1 [file 41419_2025_8203_MOESM2_ESM.xlsx]

## Sheet: Sheet1
Gene Name	RefSeq Accession Number	Sense	Antisense
BATF3	NM_018664	5'-GGAAGGCUUUUCCUUCACAAUUGUA-3'	5'-UACAAUUGUGAAGGAAAAGCCUUCCUC-3'
CCL3	NM_002983	5'-GCAACCAGUUCUCUGCAUCACUUGC-3'	5'-GCAAGUGAUGCAGAGGAACUGGUUGCAG-3'
CCL4	NM_002984	5'-AUGGUCCACUGUCACUGUUUCUCUG-3'	5'-CAGAGAAACAGUGACAGUGGACCAUCC-3'
CCL5	NM_001278736, NM_002985	5'-AACUAAAGCCUAGAAAGAGCUUCUGA-3'	5'-UCAGAAUGCUCUUCUAGGCUUUAGUU-3'
CXCL8	NM_000584	5'-CUCUGUGGUAUCCAAGAAUCAGUGA-3'	5'-UCACUGAUUCUUGGAUACCACAGAGAA-3'
IL2RA	NM_000417	5'-CCAGCAGUCCUUGAACAUUAUCAAA-3'	5'-UUUGAUAAUGUUCAAGGACUGCUGGUA-3'
LIF	NM_002309, NM_001257135	5'-CGUCUGACCUGGCAUGAUUUCUAUU-3'	5'-AAUAGAAAUCAUGCCAGGUCAGACGCA-3'
LTA	NM_000595, NM_001159740	5'-CGGAGCUUUCAARAAGGAAUUCUA-3'	5'-UAGAAUUCCUUCUUUGAARAAGCCGGU-3'
SOCS1	NM_003745	5'-AAGUCAGUUUAGGUAAUAAACUUUA-3'	5'-UAAAGUUUAUUACCUAAACUGACUUUA-3'
