# Supplementary material for: Preclinical evaluation of TIGIT as a target to enhance efficacy and mitigate T cell exhaustion in multiple myeloma following BCMA-CAR-T therapy
Source: Cell Death Dis. 2025 Dec 19;16(1):890. doi: 10.1038/s41419-025-08203-w (PMC12717268; doi:10.1038/s41419-025-08203-w)
Supplement: Supplementary file 3 — Supplementary Table 2 [file 41419_2025_8203_MOESM3_ESM.xlsx]

## Sheet: Sheet1
Target and Fluorophore	Supplier	Catalog #	Clone	RRID
CD107a-PE-Cy5	BD	555802	H4A3	AB_396136
CD138-PE/Cyanine7	BioLegend	356513	MI15	AB_2562657
CD226-APC	BioLegend	338311	11A8	AB_2561951
CD3-APC	BD	555335	UCHT1	AB_398591
CD45-FITC	BioLegend	368508	2D1	AB_2566368
CD45RO-PC7	BioLegend	304230	UCHL1	AB_11203900
CD4-FITC	BD	555346	RPA-T4	AB_395751
CD4-PerCP/Cyanine5.5	BioLegend	300530	RPA-T4	AB_893322
CD62L-PE	BioLegend	304806	DREG-56	AB_314466
CD8-BV421	BioLegend	301036	RPA-T8	AB_10960142
CD8-FITC	BioLegend	344704	SK1	AB_1877178
CD95-APC	BioLegend	305611	DX2	AB_314549
CD96-PE	BioLegend	338405	NK92.39	AB_2291404
EGFR-FITC	BioLegend	352908	AY13	AB_11126165
EGFR-PE	BioLegend	352904	AY13	AB_10896794
LAG3-APC	BioLegend	369212	7H2C65	AB_2728373
PD1-PE-Cy7	BD	561272	EH12.1	AB_10611585
TIGIT-APC	BioLegend	372706	A15153G	AB_2632732
TIGIT-PE/Cyanine7	BioLegend	372713	A15153G	AB_2632928
TIM3-BV421	BioLegend	345008	F38-2E2	AB_11218598
