# Supplementary material for: Preclinical evaluation of TIGIT as a target to enhance efficacy and mitigate T cell exhaustion in multiple myeloma following BCMA-CAR-T therapy
Source: Cell Death Dis. 2025 Dec 19;16(1):890. doi: 10.1038/s41419-025-08203-w (PMC12717268; doi:10.1038/s41419-025-08203-w)
Supplement: Supplementary file 4 — Supplementary Table 3 [file 41419_2025_8203_MOESM4_ESM.xlsx]

## Sheet: Sheet1
Gene Name	Forward Primer	Reverse Primer
BATF3	5'-TGCTCAGAGAAGTCGGAAGAA-3'	5'-TGGCACAAAGTTCATAGGGCA-3'
CCL3	5'-AGTTCTCTGCATCACTTGCTG-3'	5'-CGGCTTCGCTTGGTTAGGAA-3'
CCL4	5'-CTGTGCTGATCCCAGTGAATC-3'	5'-TCAGTTCAGTTCCAGGTCATACA-3'
CCL5	5'-TCATTGCTACTGCCCTCTGC-3'	5'-CCAGACTTGCTGTCCCTCTC-3'
CXCL8	5'-GGTGCAGTTTTGCCAAGGAG-3'	5'-TTCCTTGGGGTCCAGACAGA-3'
GAPDH	5'-GGAGCGAGATCCCTCCAAAAT-3'	5'-GGCTGTTGTCATACTTCTCATGG-3'
IL2RA	5'-GTGGGGACTGCTCACGTTC-3'	5'-CCCGCTTTTTATTCTGCGGAA-3'
LEF1	5'-ATGTCAACTCCAAACAAGGCA-3'	5'-CCCGGAGACAAGGGATAAAAAGT-3'
LIF	5'-CCAACGTGACGGACTTCCC-3'	5'-TACACGACTATGCGGTACAGC-3'
LTA	5'-ATGACACCACCTGAACGTCTC-3'	5'-CTCTCCAGAGCAGTGAGTTCT-3'
SOCS1	5'-CACGCACTTCCGCACATTC-3'	5'-TAAGGGCGAAAAAGCAGTTCC-3'
TCF7	5'-CTGGCTTCTACTCCCTGACCT-3'	5'-ACCAGAACCTAGCATCAAGGA-3'
TIGIT	5'-CTAGGAATGATGACAGGCACAA-3'	5'-ACCCCAAGTCAGCATTACAAAT-3'
