# Supplementary material for: Preclinical evaluation of TIGIT as a target to enhance efficacy and mitigate T cell exhaustion in multiple myeloma following BCMA-CAR-T therapy
Source: Cell Death Dis. 2025 Dec 19;16(1):890. doi: 10.1038/s41419-025-08203-w (PMC12717268; doi:10.1038/s41419-025-08203-w)
Supplement: Supplementary file 5 — Supplementary Table 4 [file 41419_2025_8203_MOESM5_ESM.xlsx]

## Sheet: S2a
ID	Description	Read (Raw Data)	Base (Raw Data)	Read (Valid Data)	Base (Valid Data)	Valid Ratio(reads)	Q20%	Q30%	GC content%
1	EC_1	44714210	6.71G	42565322	6.38G	95.19	99	95.41	47.5
2	EC_2	44771636	6.72G	42462572	6.37G	94.84	99.05	95.72	47
3	TigitKO_1	46176450	6.93G	43830696	6.57G	94.92	99.01	95.42	46.5
4	TigitKO_2	46605970	6.99G	44071972	6.61G	94.56	99.02	95.54	46.5
5	EC-Ex_1	44687896	6.70G	42281674	6.34G	94.62	99.01	95.47	47
6	EC-Ex_2	48649318	7.30G	45810244	6.87G	94.16	99.07	95.7	47.5
7	TigitKO-Ex_1	43917496	6.59G	41809586	6.27G	95.2	98.96	95.27	46.5
8	TigitKO-Ex_2	44777534	6.72G	42683506	6.40G	95.32	99	95.38	46.5

## Sheet: S2b
ID	Description	Valid reads	Mapped reads	Unique Mapped reads	Multi Mapped reads	PE Mapped reads	Reads map to sense strand	Reads map to antisense strand	Non-splice reads	Splice reads
1	EC_1	42565322	40554100(95.27%)	39427487(92.63%)	1126613(2.65%)	38167702(89.67%)	19699383(46.28%)	19728104(46.35%)	22692597(53.31%)	16734890(39.32%)
2	EC_2	42462572	40404841(95.15%)	39287838(92.52%)	1117003(2.63%)	37830770(89.09%)	19631931(46.23%)	19655907(46.29%)	23295271(54.86%)	15992567(37.66%)
3	TigitKO_1	43830696	41685665(95.11%)	40560172(92.54%)	1125493(2.57%)	39152334(89.33%)	20262790(46.23%)	20297382(46.31%)	24985775(57.01%)	15574397(35.53%)
4	TigitKO_2	44071972	41904814(95.08%)	40770460(92.51%)	1134354(2.57%)	39286050(89.14%)	20369588(46.22%)	20400872(46.29%)	25390300(57.61%)	15380160(34.90%)
5	EC-Ex_1	42281674	40520891(95.84%)	39457251(93.32%)	1063640(2.52%)	38054284(90.00%)	19711791(46.62%)	19745460(46.70%)	22024840(52.09%)	17432411(41.23%)
6	EC-Ex_2	45810244	43751968(95.51%)	42594650(92.98%)	1157318(2.53%)	40927614(89.34%)	21281152(46.46%)	21313498(46.53%)	23168829(50.58%)	19425821(42.40%)
7	TigitKO-Ex_1	41809586	39880012(95.38%)	38819940(92.85%)	1060072(2.54%)	37562420(89.84%)	19391141(46.38%)	19428799(46.47%)	23772916(56.86%)	15047024(35.99%)
8	TigitKO-Ex_2	42683506	40767439(95.51%)	39621375(92.83%)	1146064(2.69%)	38453298(90.09%)	19796101(46.38%)	19825274(46.45%)	23164340(54.27%)	16457035(38.56%)

## Sheet: S2c
ID	Description	exon	intron	intergenic
1	EC_1	93.72	5.93	0.34
2	EC_2	92.99	6.63	0.39
3	TigitKO_1	91.64	7.88	0.47
4	TigitKO_2	91.25	8.26	0.49
5	EC-Ex_1	95.08	4.61	0.31
6	EC-Ex_2	95.48	4.24	0.29
7	TigitKO-Ex_1	91.74	7.81	0.45
8	TigitKO-Ex_2	94.2	5.44	0.37

## Sheet: S2d
ID	Description	Exp gene	Min.	1st Qu.	Median	Mean	3rd Qu.	Max.	Sd.	Sum.
1	EC_1	28541	0	0.1	0.56	8.73	4.87	8821.56	97.21	249243
2	EC_2	28262	0	0.1	0.59	8.82	4.84	9334.34	101.87	249220
3	TigitKO_1	28640	0	0.11	0.64	8.61	4.92	10889.9	103.55	246663
4	TigitKO_2	28793	0	0.11	0.65	8.63	4.84	11201.7	107.94	248407
5	EC-Ex_1	27629	0	0.1	0.59	8.55	5.22	8129.71	85.39	236341
6	EC-Ex_2	28079	0	0.09	0.54	8.63	5.01	9204.09	97.01	242315
7	TigitKO-Ex_1	28496	0	0.11	0.63	8.71	4.95	10747	106.31	248124
8	TigitKO-Ex_2	28087	0	0.1	0.6	8.97	4.97	9676.89	97.22	251953

## Sheet: S2e
ID	Description	0-0.1 FI	0.1-0.3 FI	0.3-3.57 FI	3.57-15 FI	15-60 FI	>60 FI
1	EC_1	7280(25.51%)	4682(16.40%)	8237(28.86%)	5527(19.37%)	2338(8.19%)	477(1.67%)
2	EC_2	7033(24.89%)	4613(16.32%)	8308(29.40%)	5613(19.86%)	2224(7.87%)	471(1.67%)
3	TigitKO_1	6977(24.36%)	4522(15.79%)	8637(30.16%)	5828(20.35%)	2203(7.69%)	473(1.65%)
4	TigitKO_2	6950(24.14%)	4530(15.73%)	8837(30.69%)	5821(20.22%)	2182(7.58%)	473(1.64%)
5	EC-Ex_1	7007(25.36%)	4394(15.90%)	7845(28.39%)	5436(19.67%)	2476(8.96%)	471(1.70%)
6	EC-Ex_2	7405(26.37%)	4513(16.07%)	7819(27.85%)	5461(19.45%)	2421(8.62%)	460(1.64%)
7	TigitKO-Ex_1	6823(23.94%)	4625(16.23%)	8590(30.14%)	5706(20.02%)	2282(8.01%)	470(1.65%)
8	TigitKO-Ex_2	7062(25.14%)	4464(15.89%)	8216(29.25%)	5573(19.84%)	2277(8.11%)	495(1.76%)

## Sheet: S2f
ID	Description	0-1	2-5	6-10	11-15	16-20	21-25	26-30	>30
1	EC_1	44.46%	27.75%	8.73%	4.09%	2.53%	1.71%	1.31%	9.42%
2	EC_2	44.33%	27.69%	8.86%	4.16%	2.53%	1.84%	1.33%	9.25%
3	TigitKO_1	42.93%	27.68%	9.34%	4.41%	2.74%	1.94%	1.45%	9.51%
4	TigitKO_2	42.98%	27.75%	9.24%	4.46%	2.78%	1.95%	1.41%	9.44%
5	EC-Ex_1	45.41%	27.11%	8.24%	4.10%	2.37%	1.68%	1.27%	9.83%
6	EC-Ex_2	44.73%	27.14%	8.48%	3.93%	2.53%	1.77%	1.32%	10.11%
7	TigitKO-Ex_1	43.50%	28.00%	9.02%	4.41%	2.59%	1.92%	1.34%	9.22%
8	TigitKO-Ex_2	44.99%	27.06%	8.62%	4.05%	2.51%	1.79%	1.39%	9.59%
