# Supplementary material for: Preclinical evaluation of TIGIT as a target to enhance efficacy and mitigate T cell exhaustion in multiple myeloma following BCMA-CAR-T therapy
Source: Cell Death Dis. 2025 Dec 19;16(1):890. doi: 10.1038/s41419-025-08203-w (PMC12717268; doi:10.1038/s41419-025-08203-w)
Supplement: Supplementary file 6 — Supplementary Table 5 [file 41419_2025_8203_MOESM6_ESM.xlsx]

## Sheet: Sheet1
DEGs	Pan-cancer Immune Regulatory Genes
IGLC2	CAMP
IGKC	CD2
HBA1	CD3D
HBA2	CD3G
HBB	CD55
S100A8	CD84
NFKBIA	CTSS
JUNB	CTSW
S100A9	CXCR4
MTCO1P12	CYFIP2
CXCR4	CYLD
IFITM1	ETS1
S100A12	FCER1G
TSC22D3	FYN
MALAT1	GNLY
ZFP36L2	GZMA
MT-ND3	HLA-B
MT-CO3	HLA-DPA1
B2M	HLA-DQB1
GIMAP7	HLA-DRA
MTATP6P1	IFI27
CAMP	IFITM1
LYZ	IFITM2
CD52	IL10RA
NFKBIZ	IL32
ARID5B	IL7R
TNFAIP3	IRF1
DUSP2	ISG15
AL365357.1	ITGAL
LGALS1	ITGB2
IFITM2	JAK3
JUN	KLRB1
RPL41	LCN2
SUN2	LGALS3
RPS28	LTF
MT-CO1	MAP3K5
S100A4	MAPK1
RPS4Y1	MAPKAPK2
PIK3R1	MIF
DDIT4	NFKBIA
H3F3B	PRF1
ITGB2	S100A12
MT-RNR1	S100A8
HLA-B	SELL
ATP8B2	STAT3
SNHG8	TIGIT
XIST	TNFAIP3
CD69	TNFRSF1B
ETS1	TNFSF10
ATP5F1E	TXK
COTL1	UBC
SH3BGRL3	基因名
SLC25A37	A2M
TPM4	ABCB1
MT-ND4L	ABL1
CCNI	ADA
R3HDM4	ADORA2A
IL7R	AICDA
MT-ATP8	AIRE
CD3G	AKT3
RPL18AP3	ALCAM
ZFP36	AMBP
ALAS2	AMICA1
LIMS1	ANP32B
RPS27	ANXA1
AL662844.4	APOE
HBG2	APP
PABPC1	ARG1
CD3D	ARG2
SP100	ATF1
PTMAP2	ATF2
CYTIP	ATG10
PRKX	ATG12
SLC2A3	ATG16L1
IFI27	ATG5
ATF4	ATG7
CDC42P6	ATM
SARAF	AXL
TIPARP	BAGE
CIRBP	BATF
P4HB	BAX
AC115223.1	BCL10
FAM120A	BCL2
MYLIP	BCL2L1
JCHAIN	BCL6
MIF	BID
HBD	BIRC5
P2RY8	BLK
PIK3IP1	BLNK
DEFA3	BMI1
RIOK3	BST1
PTMAP5	BST2
TRA2B	BTK
CDC25B	BTLA
MYCBP2	C1QA
IL32	C1QB
CLC	C1QBP
CSDE1	C1R
TAOK1	C1S
YPEL5	C2
DPP7	C3
SRSF2	C3AR1
SFT2D2	C4B
AC007969.1	C4BPA
NAMPT	C5
RPL39	C6
LCN2	C7
HELZ	C8A
HLA-DPA1	C8B
AC016739.1	C8G
RPLP1	C9
FLNA	CARD11
BTG1	CARD9
RPN1	CASP1
RPL14P1	CASP10
MCL1	CASP3
SMARCA2	CASP8
SYNE1	CCL1
CST3	CCL11
AC099560.2	CCL13
TNFRSF1B	CCL14
PDE4D	CCL15
RPL3	CCL16
EMP3	CCL17
FAM210B	CCL18
HBM	CCL19
CCNDBP1	CCL2
TAF7	CCL20
HMGB1P5	CCL21
RBL2	CCL22
CUTALP	CCL23
URI1	CCL24
UBE2B	CCL25
CD55	CCL26
TXK	CCL27
AL118516.1	CCL28
ADGRE5	CCL3
SESN3	CCL3L1
SYNE2	CCL4
NCOA7	CCL5
ASH1L	CCL7
RPL13AP5	CCL8
IL10RA	CCND3
EIF3E	CCR1
LCOR	CCR2
CTSW	CCR3
RPS19	CCR4
UHMK1	CCR5
CA1	CCR6
ODC1	CCR7
BNIP3L	CCR9
FDFT1	CCRL2
FMNL1	CD14
AP001324.1	CD160
RIPOR2	CD163
SLC25A39	CD164
ZNF101	CD180
AAK1	CD19
ANXA11	CD1A
CDC42	CD1B
ARL14EP	CD1C
UBC	CD1D
KLF9	CD1E
MT-TW	CD200
AP2M1	CD207
TIGIT	CD209
MAP3K5	CD22
APMAP	CD24
RPS12	CD244
RPL34	CD247
SELL	CD27
ELF1	CD274
GGNBP2	CD276
STIP1	CD28
SELENOK	CD33
CEP78	CD34
BLVRB	CD36
RPS16	CD37
ATP5F1A	CD38
HAUS3	CD3E
DNAJB1	CD3EAP
LRRFIP1	CD4
GLRX5	CD40
S100A6	CD40LG
CELF2	CD44
PPP4C	CD46
VEZF1	CD47
CCNL1	CD48
SMCHD1	CD5
SYAP1	CD53
FOXN3	CD58
RASSF5	CD59
HNRNPA3P6	CD6
WAC	CD63
CD82	CD68
PSMA7	CD7
CA5B	CD70
MKNK2	CD74
STXBP2	CD79A
MLLT6	CD79B
SEPT6	CD80
MZB1	CD81
C6orf62	CD83
MBNL1	CD86
LYST	CD8A
FOXP1	CD8B
UBA2	CD9
RPL15P3	CD96
CSNK1G3	CD97
CFLAR	CD99
ZC3HAV1	CDH1
LSP1	CDH5
PGLYRP1	CDK1
PMAIP1	CDKN1A
RPS15	CEACAM1
CHD2	CEACAM6
GPR171	CEACAM8
GNAI2	CEBPB
KLF6	CFB
INSIG1	CFD
MAX	CFI
MAPK1IP1L	CFP
RPL23	CHIT1
AES	CHUK
MAL	CKLF
ABHD17A	CLEC4A
CNOT4	CLEC4C
TNRC6B	CLEC5A
STAT3	CLEC6A
MFSD10	CLEC7A
RPSA	CLU
EIF3G	CMA1
TRDC	CMKLR1
TPP2	COL3A1
EIF3D	COLEC12
THEM4	CR1
NSD3	CR2
GADD45B	CREB1
NIN	CREB5
HLA-DRA	CREBBP
MEAF6	CRP
ISG15	CSF1
PCBP2	CSF1R
TMEM123	CSF2
IVNS1ABP	CSF2RB
GNB2	CSF3
SIAH2	CSF3R
IFITM3	CT45A1
KPNB1	CTAG1B
PDIA3P1	CTAGE1
PRTN3	CTCFL
GTF3A	CTLA4
RPL37	CTSG
PABPC4	CTSH
RPL13P12	CTSL
MAPKAPK2	CX3CL1
CREBRF	CX3CR1
TRIM24	CXCL1
NORAD	CXCL10
CCT7	CXCL11
RAB1B	CXCL12
FCER1G	CXCL13
RGS2	CXCL14
HSPA5	CXCL16
MSL2	CXCL2
TGS1	CXCL3
FBXO7	CXCL5
PRAF2	CXCL6
RDH11	CXCL9
EIF2S2	CXCR1
RPS2P5	CXCR2
KLF3	CXCR3
OCIAD2	CXCR5
HERPUD1	CXCR6
RPS23P8	CYBB
TMC6	DDX43
ANXA5	DDX58
LTF	DEFB1
COX6C	DMBT1
AIF1	DOCK9
FBXO33	DPP4
JAK3	DUSP4
ST3GAL1	DUSP6
UBE2J1	EBI3
TTC3	ECSIT
LNPEP	EGR1
ZNF276	EGR2
DYNC1H1	ELANE
RPS4X	ELK1
LRIF1	ENG
PDIA3	ENTPD1
C6orf48	EOMES
RPL21P16	EP300
RASGRP1	EPCAM
CD2	EWSR1
RPS27AP16	F12
SBDS	F13A1
TRGC2	F2RL1
CYFIP2	FADD
CNOT6L	FAS
CALR	FCER1A
CDK6	FCER2
WASHC2A	FCGR1A
RNF115	FCGR2A
BOD1L1	FCGR2B
ZNF394	FCGR3A
UQCRB	FEZ1
MYL12A	FLT3
HM13	FLT3LG
ITGAL	FN1
LGALS3	FOS
YBX3	FOXJ1
PRKCH	FOXP3
IFI6	FPR2
CCDC66	FUT5
JMJD1C	FUT7
PTBP3	GAGE1
FYN	GATA3
TMEM59	GPI
KDM2A	GTF3C1
NT5C3A	GZMB
RPL23A	GZMH
PPP1CA	GZMK
COX7C	GZMM
BRD2	HAMP
ODF2L	HAVCR2
WIPF1	HCK
EIF4G3	HLA-A
AC092069.1	HLA-C
PIM2	HLA-DMA
FAM208A	HLA-DMB
CASP8AP2	HLA-DOB
SMC5	HLA-DPB1
GIMAP4	HLA-DQA1
TUBA1C	HLA-DRB3
RPL26	HLA-DRB4
NUCKS1	HLA-E
RPL21P28	HLA-G
RBM25	HMGB1
RIF1	HRAS
MNDA	HSD11B1
RPS2P46	ICAM1
PAG1	ICAM2
CD84	ICAM3
DCAF7	ICAM4
TMX4	ICOS
SENP7	ICOSLG
KLRB1	IDO1
RPL4	IFI16
VCAN	IFI35
S100A10	IFIH1
HLA-F	IFIT1
ATP5IF1	IFIT2
JUND	IFNA1
CCDC59	IFNA17
RPL34P18	IFNA2
TYROBP	IFNA7
MAPK1	IFNA8
CYLD	IFNAR1
HNRNPL	IFNAR2
PSMA4	IFNB1
ARL6IP1	IFNG
GLRX	IFNGR1
IL27RA	IFNL1
PRF1	IFNL2
TCEA1P2	IGF1R
ICE1	IGF2R
TNFSF10	IGLL1
NEAT1	IKBKB
RPL41P5	IKBKE
PPP4R3A	IKBKG
HLA-DQB1	IL10
HCST	IL11
SCAND1	IL11RA
ZNF292	IL12A
RPL22	IL12B
AC136632.1	IL12RB1
IDI1	IL12RB2
HOPX	IL13
FTSJ3	IL13RA1
RAD23B	IL13RA2
DDX17	IL15
NSRP1	IL15RA
SSB	IL16
SARS	IL17A
CTSS	IL17B
DR1	IL17F
MORF4L1P1	IL17RA
MYL6	IL17RB
PFDN5	IL18
ROMO1	IL18R1
ATP5MPL	IL18RAP
NKG7	IL19
TRAT1	IL1A
SELENOH	IL1B
EMC3	IL1R1
LEO1	IL1R2
RPS13P2	IL1RAP
CCL4L2	IL1RAPL2
NDUFB3	IL1RL1
ATP6V1F	IL1RL2
AL049873.1	IL1RN
DYNC1I2	IL2
IRF1	IL21
YWHAE	IL21R
GNLY	IL22
ORMDL2	IL22RA1
HLA-DRB1	IL22RA2
SELENOS	IL23A
S100A11	IL23R
TOMM7	IL24
HIST1H1E	IL25
HMGN2	IL26
AC099336.2	IL27
MYADM	IL2RA
MARK3	IL2RB
APOBEC3G	IL2RG
MGST3	IL3
ERH	IL34
BRD7	IL3RA
GZMA	IL4
GALNT1	IL4R
FAM133B	IL5
ID2	IL5RA
OST4	IL6
NDUFA3	IL6R
RPL36AL	IL6ST
PSMA2	IL7
AC005912.1	IL8
NIFK	IL9
LPXN	ILF3
	INPP5D
	IRAK1
	IRAK2
	IRAK4
	IRF2
	IRF3
	IRF4
	IRF5
	IRF7
	IRF8
	IRGM
	ISG20
	ITCH
	ITGA1
	ITGA2
	ITGA2B
	ITGA4
	ITGA5
	ITGA6
	ITGAE
	ITGAM
	ITGAX
	ITGB1
	ITGB3
	ITGB4
	ITK
	JAK1
	JAK2
	JAM3
	KIR_Activating_Subgroup_1
	KIR_Activating_Subgroup_2
	KIR_Inhibiting_Subgroup_1
	KIR_Inhibiting_Subgroup_2
	KIR3DL1
	KIR3DL2
	KIR3DL3
	KIT
	KLRC1
	KLRC2
	KLRD1
	KLRF1
	KLRG1
	KLRK1
	LAG3
	LAIR2
	LAMP1
	LAMP2
	LAMP3
	LBP
	LCK
	LCP1
	LIF
	LILRA1
	LILRA4
	LILRA5
	LILRB1
	LILRB2
	LILRB3
	LRP1
	LRRN3
	LTA
	LTB
	LTBR
	LTK
	LY86
	LY9
	LY96
	LYN
	MAF
	MAGEA1
	MAGEA12
	MAGEA3
	MAGEA4
	MAGEB2
	MAGEC1
	MAGEC2
	MAP2K1
	MAP2K2
	MAP2K4
	MAP3K1
	MAP3K7
	MAP4K2
	MAPK11
	MAPK14
	MAPK3
	MAPK8
	MARCO
	MASP1
	MASP2
	MAVS
	MBL2
	MCAM
	MEF2C
	MEFV
	MERTK
	MFGE8
	MICA
	MICB
	MME
	MNX1
	MPPED1
	MR1
	MRC1
	MS4A1
	MS4A2
	MSR1
	MST1R
	MUC1
	MX1
	MYD88
	NCAM1
	NCF4
	NCR1
	NEFL
	NFATC1
	NFATC2
	NFATC3
	NFATC4
	NFKB1
	NFKB2
	NLRC5
	NLRP3
	NOD1
	NOD2
	NOS2A
	NOTCH1
	NRP1
	NT5E
	NUP107
	OAS3
	OSM
	PASD1
	PAX5
	PBK
	PDCD1
	PDCD1LG2
	PDGFC
	PDGFRB
	PECAM1
	PIK3CD
	PIK3CG
	PIN1
	PLA2G1B
	PLA2G6
	PLAU
	PLAUR
	PMCH
	PNMA1
	POU2AF1
	POU2F2
	PPARG
	PPBP
	PRAME
	PRG2
	PRKCD
	PRKCE
	PRM1
	PSEN1
	PSEN2
	PSMB10
	PSMB7
	PSMB8
	PSMB9
	PSMD7
	PTGDR2
	PTGS2
	PTPRC
	PVR
	PYCARD
	RAG1
	REL
	RELA
	RELB
	REPS1
	RIPK2
	ROPN1
	RORA
	RORC
	RPS6
	RRAD
	RUNX1
	RUNX3
	S100A7
	S100B
	SAA1
	SBNO2
	SELE
	SELPLG
	SEMG1
	SERPINB2
	SERPING1
	SH2B2
	SH2D1A
	SH2D1B
	SIGIRR
	SIGLEC1
	SLAMF1
	SLAMF6
	SLAMF7
	SLC11A1
	SMAD2
	SMAD3
	SMPD3
	SOCS1
	SPA17
	SPACA3
	SPANXB1
	SPINK5
	SPN
	SPO11
	SPP1
	SSX1
	SSX4
	ST6GAL1
	STAT1
	STAT2
	STAT4
	STAT5B
	STAT6
	SYCP1
	SYK
	SYT17
	TAB1
	TAL1
	TANK
	TAP1
	TAP2
	TAPBP
	TARP
	TBK1
	TBX21
	TCF7
	TFE3
	TFEB
	TFRC
	TGFB1
	TGFB2
	THBD
	THBS1
	THY1
	TICAM1
	TICAM2
	TIRAP
	TLR1
	TLR10
	TLR2
	TLR3
	TLR4
	TLR5
	TLR6
	TLR7
	TLR8
	TLR9
	TMEFF2
	TNF
	TNFRSF10B
	TNFRSF10C
	TNFRSF11A
	TNFRSF11B
	TNFRSF12A
	TNFRSF13B
	TNFRSF13C
	TNFRSF14
	TNFRSF17
	TNFRSF18
	TNFRSF1A
	TNFRSF4
	TNFRSF8
	TNFRSF9
	TNFSF11
	TNFSF12
	TNFSF13
	TNFSF13B
	TNFSF14
	TNFSF15
	TNFSF18
	TNFSF4
	TNFSF8
	TOLLIP
	TP53
	TPSAB1
	TPTE
	TRAF2
	TRAF3
	TRAF6
	TREM1
	TREM2
	TTK
	TXNIP
	TYK2
	ULBP2
	USP9Y
	VCAM1
	VEGFA
	VEGFC
	XCL2
	XCR1
	YTHDF2
	ZAP70
	ZNF205
